# Supplementary material for: Oil-Based Double Emulsion Microcarriers for Enhanced Stability and Bioaccessibility of Betalains and Phenolic Compounds from Opuntia stricta var. dillenii Green Extracts
Source: Foods. 2023 Jun 1;12(11):2243. doi: 10.3390/foods12112243 (PMC10253192; doi:10.3390/foods12112243)
Supplement: Supplementary file 1 [file foods-12-02243-s001.zip]

Archive with 1 entries (1 files):
- foods-2398133-supplementary final.pdf
